# Supplementary material for: Apoptosis of cancer cells is triggered by selective crosslinking and inhibition of receptor tyrosine kinases
Source: Commun Biol. 2019 Jun 21;2:231. doi: 10.1038/s42003-019-0484-5 (PMC6588694; doi:10.1038/s42003-019-0484-5)
Supplement: Supplementary file 3 — Supplementary Data 1 [file 42003_2019_484_MOESM3_ESM.xlsx]

## Sheet: Fig. 1
BCL2 western blot
Con A concentration (μg/ml)	0	2	5	10	20	50
expression	1	0.939834	0.80032	0.738468	0.701722	0.626959
	0.98	0.9	0.77	0.7	0.69	0.61
	0.95	0.88	0.82	0.69	0.73	0.57
P-BAD western blot
Con A concentration (μg/ml)	0	2	5	10	20	50
expression	1	0.93	0.87	0.68	0.42	0
	0.95	0.9	0.85	0.7	0.35	0.1
	0.97	0.89	0.83	0.65	0.4	0.05
CLEAVED CASP9 western blot
Con A concentration (μg/ml)	0	2	5	10	20	50
expression	1	1.44679	1.49921	2.00252	2.48	2.78
	0.9	1.5	1.4	1.9	2.4	2.9
	1.1	1.3	1.65	2.15	2.6	2.65
CLEAVED CASP3 western blot
Con A concentration (μg/ml)	0	2	5	10	20	50
expression	0.96	1.01	3.4	3.61	5.08	5.95
	0.98	1.05	3.7	4	5.2	6
	0.9	1.08	3.6	3.9	4.9	5.8

## Sheet: Fig. 2
Fig. 2d
EGTA+ Annexin-Pi
Con A concentration (μg/ml)	0	2	5	10	20	50
apoptotic cells	0.4	0.6	0.6	0.5	0.5	1.8
	0.8	1.2	0.8	0.3	0.9	1
	1	1.4	1.4	1	1	0.4
EGTA- Annexin-Pi
Con A concentration (μg/ml)	0	2	5	10	20	50
apoptotic cells	0.4	4.3	6.7	11	11.7	22.2
	1	3.2	8	10	13	25
	0.6	4.9	7	12	13.5	23

## Sheet: Fig. 3
Fig. 3a
P-AKTThr308 western blot
Con A concentration (μg/ml)	N	0	1	2	5	8	10
expression	0.02	2.55972	0.60889	0.27591	0.143896	0.13796	0.135103
	0.02	2.3	0.65	0.3	0.18	0.1	0.1
	0.015	2.6	0.7	0.24	0.15	0.16	0.15
P-MAPKThr202/Tyr204 western blot
Con A concentration (μg/ml)	N	0	1	2	5	8	10
expression	0.04	0.986667	0.998166	1.0939	0.822651	0.813925	0.59
	0.05	0.97	0.98	1	0.85	0.82	0.59
	0.03	0.99	1.02	1.1	0.82	0.84	0.62
P-RPS6KB1Thr389 western blot
Con A concentration (μg/ml)	N	0	1	2	5	8	10
expression	0	1	1.08	0.860197	0.57578	0.494829	0.0508454
	0.05	1.08	1.1	0.8	0.5	0.37	0.1
	0.03	1.1	1.12	0.84	0.62	0.43	0.08
Fig. 3c
wt-AKT Annexin-Pi
Con A concentration (μg/ml)	0	2	5	10	20	50
apoptotic cells	3.3	9.6	9.5	12.8	17.3	27.6
	2	11	10	15	19	30
	5	8	7.5	12	20	31
CA-AKT Annexin-Pi
Con A concentration (μg/ml)	0	2	5	10	20	50
apoptotic cells	3.6	3.5	3.4	3.3	3.3	3.4
	2	5	3.8	2	2	4
	1.8	2	4	4	4	6

## Sheet: Fig. 4
Fig. 4g
monomeric Con A Annexin-Pi
Con A concentration (μg/ml)	0	2	5	10	20	50
apoptotic cells	4.2	5	5.2	5.1	5.8	6.2
	5	4.5	5.5	4.2	5.5	4.9
	4.8	4.3	4.2	5.5	4.5	5.3
tetrameric Con A Annexin-Pi
Con A concentration (μg/ml)	0	2	5	10	20	50
apoptotic cells	4.4	8.6	10.1	15.2	18.6	27.7
	4	8	10	16	18	28
	4.9	8.2	11	14.8	19	27

## Sheet: Fig. 5
Fig. 5a
Con A concentration (μg/ml)	maximum	minimum	mean	medium
control	235573	16731	67619.9	62369
naive insulin	304285	30400	88936.2	82928
0	1825452	304285	1.40469e+06	660231
5	2567902	331385	1.89905e+06	866936
10	2796601	428044	1.65084e+06	929188
20	3316916	507683	1.74268e+06	1129506
Con A concentration (μg/ml)	maximum	minimum	mean	medium
control	198619	8455	42145.6	38011
naive IGF-1	235573	10921	56027.1	50504
0	847039	71351	258914	233859
5	1191547	109310	343630	310255
10	1297667	109310	460370	423722
20	2165083	198619	673569	618419
Con A concentration (μg/ml)	maximum	minimum	mean	medium
control	30400	1188	6505.6	5803
naive EGF	33018	1409	8248.23	7490.3
0	216308	5519	40087	35457
5	216308	6546	45603.7	41143.5
10	216308	9208	58741.5	52715.5
20	256553	6546	51571.8	46357.5

## Sheet: Supplementary F1
Supplementary F1a
Annexin-Pi
Con A concentration (μg/ml)	0	2	5	10	20	50
apoptotic cells	3.6	10.6	10.8	14.3	20.8	31.2
	2.1	7.2	11.3	16.3	16	35
	4.6	7.9	8	12.6	22	36

## Sheet: Supplementary F3
Supplementary F3b
INSR western blot
Con A concentration (mM)	N	0	0.1	0.5	1
expression	4	105	91.3476	65.7254	48.4389
	1	98	87	62	43
	2	96	88	59	41
